# Supplementary material for: Population reduction by hunting helps control human–wildlife conflicts for a species that is a conservation success story
Source: PLoS One. 2020 Aug 11;15(8):e0237274. doi: 10.1371/journal.pone.0237274 (PMC7418986; doi:10.1371/journal.pone.0237274)
Supplement: S1 Data — (XLSX) [file pone.0237274.s001.xlsx]

## Sheet: Number of complaints
YEAR	Complaints investigated on-site	% Complaints handled by phone	Total complaints (COMPLAINTS)	Food index (FOOD)	Hunter harvest	Nuisance kill	Previous year's kill (PREVKILL)	Translocated	Bear population (POP)	> or <15,000 (POPLEVEL)	6+ yr-old females (POPF6)	DNR Policy (POLICY)
1981	860		1932		1359	226		115	9705	0	2319	0
1982	405		938	58.1	392	112	1585	51	9201	0	2153	0
1983	848		2024	60.7	1038	185	504	143	10608	0	2399	0
1984	380	0.590076	927	51.8	919	130	1223	50	11487	0	2790	0
1985	1115	0.610003	2859	42.7	1344	364	1049	116	12817	0	3286	0
1986	972		2551	67.7	1437	221	1708	123	14130	0	3701	0
1987	789		2144	61.8	1577	150	1658	152	14006	0	3714	0
1988	771		2166	56	1509	134	1727	109	15883	1	3858	0
1989	1117		3257	51.6	1911	157	1643	257	17301	1	4154	0
1990	1890		5727	44.1	2350	321	2068	358	19428	1	4352	0
1991	935		2940	68.4	2143	117	2671	214	19186	1	4791	0
1992	1562		5121	58.2	3175	215	2260	342	19817	1	4728	0
1993	1010		3459	74.3	3003	117	3390	180	20290	1	4802	0
1994	696		2495	72.3	2329	70	3120	171	19409	1	4921	0
1995	1568		5873	44.4	4956	289	2399	295	21810	1	5495	0
1996	337	0.739969	1296	87.6	1874	31	5245	64	18890	1	3873	0
1997	661	0.768638	2857	63.9	3212	100	1905	115	20055	1	4194	0
1998	226	0.76677	969	71.1	4110	42	3312	24	22117	1	4090	1
1999	189	0.839286	1176	62	3620	32	4152	29	20117	1	3736	1
2000	105	0.854772	723	62.3	3898	27	3652	1	20920	1	3780	1
2001	122	0.84399	782	55.8	4936	28	3925	6	19542	1	3481	1
2002	75	0.88	625	66.8	1915	16	4964	3	17417	1	2812	1
2003	81	0.839604	505	58.8	3598	19	1931	1	18182	1	3255	1
2004	75	0.871134	582	64.4	3391	26	3617	3	18051	1	2872	1
2005	61	0.880859	512	62.3	3340	33	3417	3	16342	1	2889	1
2006	57	0.881988	483	56.9	3290	15	3373	3	15426	1	2877	1
2007	63	0.857788	443	69.4	3172	26	3305	1	14311	0	2621	1
2008	59	0.88454	511	65.4	2135	23	3198	3	13263	0	2213	1
2009	65	0.891667	600	66.5	2801	26	2158	2	13643	0	2341	1
2010	70	0.880137	584	68	2699	27	2827	2	12924	0	2015	1
2011	37	0.91455	433	62.5	2131	9	2726	2	11617	0	1972	1
2012	113	0.864671	835	50.7	2604	16	2140	0	11603	0	1804	1
2013	69	0.900289	692	71.8	1866	25	2620	3	11301	0	1528	1
2014	79	0.878274	649	70.2	1627	26	1891	2	11290	0	1609	1
2015	97	0.896478	937	50.7	1971	48	1653	1	12275	0		1
2016	118	0.868597	898	70.3	2641	53	2019	1	12774	0		1
2017	71	0.900699	715	61.3	2040	22	2694	0	11922	0		1
2018	40	0.916318	478	83.9	1766	10	2062	0				1
2019	82	0.899756	818	63.9	2340	47	1776	0				1

## Sheet: Types of complaints
	1981-84		1985-99		1990-94		1995-99		2000-04		2005-09		2010-14		2015-19
	No.	%	No.	%	No.	%	No.	%	No.	%	No.	%	No.	%	No.	%
Threat	745	0.297643	1415	0.257601	2151	0.241713	1015	0.235992	166	0.257764	99	0.203285	157	0.265651	128	0.241509
Garbage	691	0.276069	1697	0.308939	2874	0.322958	1155	0.268542	107	0.166149	80	0.164271	103	0.174281	93	0.175472
Property	442	0.176588	946	0.172219	2117	0.237892	1188	0.276215	111	0.17236	90	0.184805	105	0.177665	103	0.19434
Campground	121	0.048342	336	0.0611688	442	0.0496685	172	0.0399907	25	0.0388199	12	0.0246407	30	0.0507614	14	0.0264151
Livestock	173	0.0691171	275	0.0500637	396	0.0444994	204	0.0474308	40	0.0621118	26	0.0533881	28	0.0473773	28	0.0528302
Beehives	155	0.0619257	255	0.0464227	323	0.0362962	196	0.0455708	52	0.0807453	40	0.0821355	28	0.0473773	21	0.0396226
Crops	176	0.0703156	569	0.103586	596	0.0669738	371	0.086259	72	0.111801	61	0.125257	71	0.120135	75	0.141509
Birdfeeder									71	0.110248	79	0.162218	69	0.116751	68	0.128302
Total	2503		5493		8899		4301		644		487		591		530
